# Supplementary material for: Therapeutic Obstinacy in End-of-Life Care—A Perspective of Healthcare Professionals from Romania
Source: Healthcare (Basel). 2024 Aug 10;12(16):1593. doi: 10.3390/healthcare12161593 (PMC11353386; doi:10.3390/healthcare12161593)
Supplement: Supplementary file 1 [file healthcare-12-01593-s001.zip]

Archive with 1 entries (1 files):
- healthcare-3110348-supplementary.pdf
